# Supplementary material for: The nucleoid-associated protein subunit HupA positively regulates the Pqs system and pyocyanin production in Pseudomonas aeruginosa
Source: Appl Environ Microbiol. 2026 Mar 9;92(4):e02425-25. doi: 10.1128/aem.02425-25 (PMC13101494; doi:10.1128/aem.02425-25)
Supplement: Table S1 — Genomes of 93 P. aeruginosa strains belonging to the clonal complex of MLST1239. [file aem.02425-25-s0002.xlsx]

## Sheet: Sheet1
Table S1. 93 genomes of P. aeruginosa strains belonging to the clonal complex of MLST1239.
No.	Assembly Accession	MLST	Organism Name	Assembly Level	Collection date	Source	Geographical location	Strain name	LasI (Identity_length)	LasR (Identity_length)	RsaL (Identity_length)
1	CP118564	1239	Pseudomonas aeruginosa	Complete Genome	2021-12-31	human urine	Chine: Guangdong Province	PA_HN008	missing	missing	missing
2	GCA_021249245.1	1239	Pseudomonas aeruginosa	Complete Genome	2021-08-15	soil	China: Hunan Province	Pa608	100_201	99.582_239	100_69
3	GCA_027570975.1	1239	Pseudomonas aeruginosa	Complete Genome	2020-02-10	human spum	United Kingdom	PALA56	100_201	99.582_239	100_69
4	GCA_002442855.1	1239	Pseudomonas aeruginosa	Complete Genome	missing	human blood	Hong Kong	PA_150577	100_201	99.552_223	100_69
5	GCA_000226155.1	1239	Pseudomonas aeruginosa	Complete Genome	missing	plant rhizosphere	China	M18	100_201	100_239	100_69
6	GCA_035785195.1	1239	Pseudomonas aeruginosa	Contig	2019-08-26	Bos taurus indicus/cattle	India: Assam, NGTC	N104	100_201	99.582_239	100_69
7	GCA_003833805.1	1239	Pseudomonas aeruginosa	Contig	missing	river	Japan	ipcd1239	100_201	100_239	100_69
8	GCA_028683175.1	1239	Pseudomonas aeruginosa	Contig	June 2017–July 2018	human Lower respiratory tract infection	Spain: Madrid	9-115	100_201	99.552_223	100_69
9	GCA_031825635.1	1239	Pseudomonas aeruginosa	Contig	2010	human urine	Brazil: Recife	Pae90	100_201	100_124	100_69
10	GCA_002312415.1	1239	Pseudomonas aeruginosa	Contig	1989	infected lung	Canada: Mont-Laurier	E-500	100_201	100_239	100_69
11	GCA_022552055.1	1239	Pseudomonas aeruginosa	Scaffold	2020-02-08	human	Russia: Moscow	41728/1	100_201	99.582_239	100_69
12	GCA_003630285.1	1239	Pseudomonas aeruginosa	Contig	2013	dog ear secretion	Estonia	ABRESIST_162	100_201	100_239	100_69
13	GCA_033140565.1	1239	Pseudomonas aeruginosa	Contig	2018	human wound	Ghana: Accra	SSI_PA29	100_201	100_239	100_69
14	GCA_000797045.1	1239	Pseudomonas aeruginosa	Scaffold	2007	human cystic fibrosis isolate	USA: Cleveland	AZPAE12410	100_201	99.582_239	100_69
15	GCA_002330735.1	1239	Pseudomonas aeruginosa	Contig	2016-07-31	water from pipe	USA: St. Charles, Illinois	env107	100_201	100_239	100_69
16	GCA_900406925.1	1239	Pseudomonas aeruginosa	Contig	2014-12-04	human wound	Tanzania, Moshi, Kilimanjaro	KCRI-363	100_201	100_239	100_69
17	GCA_025791355.1	1239	Pseudomonas aeruginosa	Scaffold	2017-08-25	horse cutaneous/wound	France: Normandy	E-17-45581-1-1	100_201	100_239	100_69
18	GCA_028607385.1	1239	Pseudomonas aeruginosa	Complete Genome	2018	human	Germany	PaLo541	100_201	99.582_239	100_69
19	GCA_021670215.1	1239	Pseudomonas aeruginosa	Contig	2016	human	Japan	KPA16008	100_201	100_239	100_69
20	GCA_021670115.1	1239	Pseudomonas aeruginosa	Contig	2016	human	Japan	KPA16010	100_201	100_239	100_69
21	GCA_021670135.1	1239	Pseudomonas aeruginosa	Contig	2016	human	Japan	KPA16009	100_201	100_239	100_69
22	GCA_021670175.1	1239	Pseudomonas aeruginosa	Contig	2016	human	Japan	KPA16006	100_201	100_239	100_69
23	GCA_021670195.1	1239	Pseudomonas aeruginosa	Contig	2016	human	Japan	KPA16007	100_201	100_239	100_69
24	GCA_021670255.1	1239	Pseudomonas aeruginosa	Contig	2016	human	Japan	KPA16005	100_201	100_239	100_69
25	GCA_023959555.1	1239	Pseudomonas aeruginosa	Contig	2019	human respiratory	China	ARLG-9466	100_201	98.326_239	100_69
26	GCA_021667275.1	1239	Pseudomonas aeruginosa	Contig	missing	human	USA: San Diego, CA	PS102	100_201	99.582_239	100_69
27	GCA_030742055.1	1239	Pseudomonas aeruginosa	Scaffold	2019-06-19	human sputum pulmonary infection	China:Jiangsu	PA201931	100_201	99.582_239	100_69
28	GCA_023933405.1	1239	Pseudomonas aeruginosa	Scaffold	2010-03-25	human	United Kingdom	C89_nCFBr	100_201	99.083_109	100_69
29	GCA_034816525.1	1239	Pseudomonas aeruginosa	Contig	2020-07-27	human endotracheal aspirate	Japan:Tokyo	JBBDABE-19-0176	100_201	99.582_239	100_69
30	GCA_036315765.1	1239	Pseudomonas aeruginosa	Contig	2018	human blood	Canada:Calgary	PA-18-27	100_201	99.582_239	100_69
31	GCA_963430815.1	1239	Pseudomonas aeruginosa	Contig	2014-2015	human lung	UK	t24_s_G12	100_201	100_239	100_69
32	GCA_963449985.1	1239	Pseudomonas aeruginosa	Contig	2014-2015	human lung	UK	t24_s_E8	100_201	100_239	100_69
33	GCA_963451355.1	1239	Pseudomonas aeruginosa	Contig	2014-2015	human lung	UK	t24_s_H6	100_201	100_239	100_69
34	GCA_963431505.1	1239	Pseudomonas aeruginosa	Contig	2014-2015	human lung	UK	t33_s_B12	100_201	100_239	100_69
35	GCA_963434195.1	1239	Pseudomonas aeruginosa	Contig	2014-2015	human lung	UK	t33_s_F1	100_201	100_239	100_69
36	GCA_963453225.1	1239	Pseudomonas aeruginosa	Contig	2014-2015	human lung	UK	t33_s_B11	100_201	100_239	100_69
37	GCA_963437095.1	1239	Pseudomonas aeruginosa	Contig	2014-2015	human lung	UK	t24_s_H4	100_201	100_239	100_69
38	GCA_963436965.1	1239	Pseudomonas aeruginosa	Contig	2014-2015	human lung	UK	t33_s_G9	100_201	100_239	100_69
39	GCA_963453445.1	1239	Pseudomonas aeruginosa	Contig	2014-2015	human lung	UK	t24_s_A7	100_201	100_239	100_69
40	GCA_963446105.1	1239	Pseudomonas aeruginosa	Contig	2014-2015	human lung	UK	t24_s_F6	100_201	100_239	100_69
41	GCA_963450015.1	1239	Pseudomonas aeruginosa	Contig	2014-2015	human lung	UK	t24_s_D2	100_201	100_239	100_69
42	GCA_963434385.1	1239	Pseudomonas aeruginosa	Contig	2014-2015	human lung	UK	t33_s_E7	100_201	100_239	100_69
43	GCA_963436045.1	1239	Pseudomonas aeruginosa	Contig	2014-2015	human lung	UK	t33_s_G12	100_201	100_239	100_69
44	GCA_963452805.1	1239	Pseudomonas aeruginosa	Contig	2014-2015	human lung	UK	t33_s_B8	100_201	100_239	100_69
45	GCA_963454895.1	1239	Pseudomonas aeruginosa	Contig	2014-2015	human lung	UK	t33_s_H5	100_201	100_239	100_69
46	GCA_963430225.1	1239	Pseudomonas aeruginosa	Contig	2014-2015	human lung	UK	t33_s_G4	100_201	100_239	100_69
47	GCA_963436415.1	1239	Pseudomonas aeruginosa	Contig	2014-2015	human lung	UK	t33_s_E11	100_201	100_239	100_69
48	GCA_963436425.1	1239	Pseudomonas aeruginosa	Contig	2014-2015	human lung	UK	t33_s_C6	100_201	100_239	100_69
49	GCA_963444465.1	1239	Pseudomonas aeruginosa	Contig	2014-2015	human lung	UK	t33_s_D9	100_201	100_239	100_69
50	GCA_963448195.1	1239	Pseudomonas aeruginosa	Contig	2014-2015	human lung	UK	t33_s_G10	100_201	100_239	100_69
51	GCA_963449215.1	1239	Pseudomonas aeruginosa	Contig	2014-2015	human lung	UK	t33_s_C5	100_201	100_239	100_69
52	GCA_021667295.1	1239	Pseudomonas aeruginosa	Contig	missing	human	USA: San Diego, CA	PS103	100_201	99.582_239	100_69
53	GCA_963451995.1	1239	Pseudomonas aeruginosa	Contig	2014-2015	human lung	UK	t33_s_E5	100_201	100_239	100_69
54	GCA_963442085.1	1239	Pseudomonas aeruginosa	Contig	2014-2015	human lung	UK	t24_s_H1	100_201	100_239	100_69
55	GCA_963443385.1	1239	Pseudomonas aeruginosa	Contig	2014-2015	human lung	UK	t24_s_B6	100_201	100_239	100_69
56	GCA_963447925.1	1239	Pseudomonas aeruginosa	Contig	2014-2015	human lung	UK	t24_s_D9	100_201	100_239	100_69
57	GCA_963448765.1	1239	Pseudomonas aeruginosa	Contig	2014-2015	human lung	UK	t24_s_F4	100_201	100_239	100_69
58	GCA_963451835.1	1239	Pseudomonas aeruginosa	Contig	2014-2015	human lung	UK	t24_s_B9	100_201	100_239	100_69
59	GCA_963454155.1	1239	Pseudomonas aeruginosa	Contig	2014-2015	human lung	UK	t24_s_E9	100_201	100_239	100_69
60	GCA_963454465.1	1239	Pseudomonas aeruginosa	Contig	2014-2015	human lung	UK	t24_s_F8	100_201	100_239	100_69
61	GCA_963442465.1	1239	Pseudomonas aeruginosa	Contig	2014-2015	human lung	UK	t24_s_F1	100_201	100_239	100_69
62	GCA_963447815.1	1239	Pseudomonas aeruginosa	Contig	2014-2015	human lung	UK	t33_s_A11	100_201	100_239	100_69
63	GCA_963440865.1	1239	Pseudomonas aeruginosa	Contig	2014-2015	human lung	UK	t24_s_A8	100_201	100_239	100_69
64	GCA_033872555.1	1239	Pseudomonas aeruginosa	Contig	2022	human spum	USA: Pittsburgh, Pennsylvania	PSA02735	100_201	100_239	100_69
65	GCA_033923265.1	1239	Pseudomonas aeruginosa	Contig	2023	human	USA: Pittsburgh, Pennsylvania	PSA03710	100_201	100_239	100_69
66	GCA_033892185.1	1239	Pseudomonas aeruginosa	Contig	2023	human Bronch	USA: Pittsburgh, Pennsylvania	PSA03407	100_201	100_239	100_69
67	GCA_033887005.1	1239	Pseudomonas aeruginosa	Contig	2022	human Bronch	USA: Pittsburgh, Pennsylvania	PSA03451	100_201	100_239	100_69
68	GCA_033923425.1	1239	Pseudomonas aeruginosa	Contig	2023	human spum	USA: Pittsburgh, Pennsylvania	PSA03715	100_201	99.582_239	100_69
69	GCA_033938425.1	1239	Pseudomonas aeruginosa	Contig	2023	human Bronch	USA: Pittsburgh, Pennsylvania	PSA03683	100_201	100_239	100_69
70	GCA_023947755.1	1239	Pseudomonas aeruginosa	Contig	2019	human respiratory	USA	ARLG-10464	100_201	100_239	100_69
71	GCA_036316445.1	1239	Pseudomonas aeruginosa	Contig	2014	human blood	Canada:Calgary	PA-14-48	100_201	100_239	100_69
72	GCA_033889155.1	1239	Pseudomonas aeruginosa	Contig	2022	human spum	USA: Pittsburgh, Pennsylvania	PSA02699	100_201	100_132;100_96	100_69
73	GCA_033871875.1	1239	Pseudomonas aeruginosa	Contig	2022	human spum	USA: Pittsburgh, Pennsylvania	PSA02696	100_201	100_239	100_69
74	GCA_033871335.1	1239	Pseudomonas aeruginosa	Contig	2022	human Bronch	USA: Pittsburgh, Pennsylvania	PSA02636	100_201	100_239	100_69
75	GCA_024482345.1	1239	Pseudomonas aeruginosa	Contig	2018-08-16	human spum	Denmark	1391374-1A	100_201	99.582_239	100_69
76	GCA_024272165.1	1239	Pseudomonas aeruginosa	Contig	2018-08-16	human spum	Denmark	1391374-2A	100_201	99.582_239	100_69
77	GCA_023938465.1	1239	Pseudomonas aeruginosa	Contig	2019-05-30	human Rectal swab	France: Besancon	BES-627	100_201	100_239	100_69
78	GCA_033930345.1	1239	Pseudomonas aeruginosa	Contig	2023	human spum	USA: Pittsburgh, Pennsylvania	PSA03908	100_201	99.582_239	100_69
79	GCA_024225835.1	1239	Pseudomonas aeruginosa	Contig	2018-07-16	human spum	Denmark	1339372A	100_201	99.582_239	100_69
80	GCA_024369555.1	1239	Pseudomonas aeruginosa	Contig	2018-07-30	human spum	Denmark	1376988-1B	100_201	99.582_239	100_69
81	GCA_024301405.1	1239	Pseudomonas aeruginosa	Contig	2018-07-30	human spum	Denmark	1376988-1A	100_201	99.582_239	100_69
82	GCA_034494185.1	1239	Pseudomonas aeruginosa	Contig	2022-07-22	Leafy greens	United Kingdom: Norfolk	PS22LG-0328-4	100_201	100_239	100_69
83	GCA_021651895.1	1239	Pseudomonas aeruginosa	Contig	2019	human urine	Australia	AUSMDU00034861	100_201	100_239	100_69
84	GCA_024440015.1	1239	Pseudomonas aeruginosa	Contig	2019-10-11	human spum	Denmark	1504929B	100_201	99.582_239	100_69
85	GCA_024481145.1	1239	Pseudomonas aeruginosa	Contig	2019-10-11	human spum	Denmark	1504929A	100_201	99.582_239	100_69
86	GCA_024488725.1	1239	Pseudomonas aeruginosa	Contig	2018-07-16	human spum	Denmark	1339372B	100_201	99.582_239	100_69
87	GCA_024482985.1	1239	Pseudomonas aeruginosa	Contig	2018-08-16	human spum	Denmark	1391374-1B	100_201	99.582_239	100_69
88	GCA_024481165.1	1239	Pseudomonas aeruginosa	Contig	2018-08-16	human spum	Denmark	1391374-2B	100_201	99.582_239	100_69
89	GCA_024482365.1	1239	Pseudomonas aeruginosa	Contig	2018-07-30	human spum	Denmark	1376988-2A	100_201	99.582_239	100_69
90	GCA_024301185.1	1239	Pseudomonas aeruginosa	Contig	2018-07-30	human spum	Denmark	1376988-2B	100_201	99.582_239	100_69
91	GCA_034486625.1	1239	Pseudomonas aeruginosa	Contig	2022-07-22	Leafy greens	United Kingdom: Norfolk	PS22LG-0328-4	100_201	100_239	100_69
92	GCA_034485905.1	1239	Pseudomonas aeruginosa	Contig	2022-07-22	Leafy greens	United Kingdom: Norfolk	PS22LG-0328-3	100_201	100_239	100_69
93	GCA_034485945.1	1239	Pseudomonas aeruginosa	Contig	2022-07-22	Leafy greens	United Kingdom: Norfolk	PS22LG-0328-2	100_201	100_239	100_69
