# Supplementary material for: The nucleoid-associated protein subunit HupA positively regulates the Pqs system and pyocyanin production in Pseudomonas aeruginosa
Source: Appl Environ Microbiol. 2026 Mar 9;92(4):e02425-25. doi: 10.1128/aem.02425-25 (PMC13101494; doi:10.1128/aem.02425-25)
Supplement: Table S2 — Differentially expressed genes in the ΔhupA mutant compared to the PA_HN008 WT strain. [file aem.02425-25-s0003.xlsx]

## Sheet: Sheet1
Table S2. List of differentially expressed genes (Padj<0.05) in the ΔhupA mutant compared to the PA_HN008 WT strain.
Gene ID in PA_HN008	Gene in PAO1	log2FoldChange	Padj
OPI73_29680	PA5348	-12.7615	2.14057e-24
OPI73_03800	phzA1	-2.72609	1.07223e-39
OPI73_03805	phzM	-2.67265	4.08622e-62
OPI73_03775	phzF1	-2.58942	5.04812e-38
OPI73_03765	phzS	-2.53468	2.8171e-55
OPI73_03795	phzB1	-2.51606	1.98202e-68
OPI73_03770	phzG2	-2.51121	7.26214e-37
OPI73_16255	azoR2	-2.33696	2.30206e-08
OPI73_04750	PA4022	-2.04129	9.55562e-17
OPI73_03810	opmD	-2.0335	1.08645e-16
OPI73_11415	PA2760	-1.90206	6.87211e-22
OPI73_03825	mexG	-1.89971	1.43841e-29
OPI73_03815	mexI	-1.86515	7.53531e-13
OPI73_03820	mexH	-1.80354	2.98603e-22
OPI73_09955	PA3038	-1.77272	7.53531e-13
OPI73_08980	PA3235	-1.64882	2.94557e-15
OPI73_08985	PA3234	-1.57065	3.8402e-14
OPI73_26225	PA4738	-1.54587	2.18276e-16
OPI73_26230	PA4739	-1.52716	8.6203e-30
OPI73_20990	#N/A	-1.43352	8.79374e-08
OPI73_08465	PA3329	-1.41802	3.48342e-11
OPI73_28065	hutH	-1.41509	8.03072e-07
OPI73_28070	PA5099	-1.40058	0.000564476
OPI73_04740	eutB	-1.3321	0.00840908
OPI73_08455	PA3331	-1.32287	1.84163e-10
OPI73_15195	PA2166	-1.30143	1.1346e-08
OPI73_08460	PA3330	-1.29262	3.47237e-14
OPI73_08990	PA3233	-1.26685	0.000212225
OPI73_08475	PA3327	-1.25814	3.86165e-09
OPI73_08430	PA3336	-1.24681	1.08204e-09
OPI73_28055	PA5096	-1.22767	0.00036588
OPI73_30795	atpH	-1.22594	3.48342e-11
OPI73_20560	fleR	-1.21402	0.000222116
OPI73_30805	atpE	-1.19678	9.36471e-16
OPI73_08470	PA3328	-1.19209	7.80687e-11
OPI73_30800	atpF	-1.16625	3.48342e-11
OPI73_28075	hutU	-1.16237	2.48752e-09
OPI73_15990	liuB	-1.1566	0.0046358
OPI73_30790	atpA	-1.1527	5.2111e-10
OPI73_15985	liuA	-1.125	5.21247e-08
OPI73_20700	flgG	-1.10814	0.00142155
OPI73_30785	atpG	-1.10391	1.32646e-09
OPI73_21365	purM	-1.10242	0.00171343
OPI73_15995	liuC	-1.097	0.0164837
OPI73_28050	PA5095	-1.09679	0.00687452
OPI73_30810	atpB	-1.07607	2.72164e-08
OPI73_16015	hmgA	-1.07049	9.71196e-06
OPI73_30375	PA5481	-1.05718	4.42222e-06
OPI73_27105	PA4910	-1.05664	0.00606173
OPI73_11790	PA2694	-1.05521	0.00307185
OPI73_08450	PA3332	-1.05266	1.32864e-08
OPI73_12965	PA2557	-1.0515	0.00824638
OPI73_08435	PA3335	-1.05048	1.87192e-09
OPI73_11655	PA2720	-1.04468	0.0158862
OPI73_16230	PA1967	-1.0421	0.0146016
OPI73_28060	PA5097	-1.04206	0.0253497
OPI73_30095	purE	-1.04197	0.0159175
OPI73_09220	PA3189	-1.03303	0.000784887
OPI73_21150	pqsB	-1.02698	4.76629e-11
OPI73_08440	PA3334	-1.02528	2.72517e-10
OPI73_21130	phnA	-1.01971	2.312e-07
OPI73_25505	PA4623	-1.01896	0.000507429
OPI73_20695	flgH	-1.01752	0.0125583
OPI73_26075	PA4709	-0.982896	5.69498e-05
OPI73_30780	atpD	-0.980804	6.75745e-07
OPI73_28265	PA5138	-0.978243	0.00488255
OPI73_15170	PA2171	-0.977579	0.00632539
OPI73_18585	PA1363	-0.977449	0.000731267
OPI73_28255	PA5136	-0.972825	0.0249262
OPI73_14665	PA2274	-0.969856	8.04607e-08
OPI73_27100	PA4909	-0.962373	0.000626699
OPI73_08445	fabH2	-0.959736	2.51798e-05
OPI73_02810	metK	-0.947277	3.77242e-05
OPI73_08995	PA3232	-0.945916	0.00238485
OPI73_20690	flgI	-0.945771	0.0112144
OPI73_20710	flgE	-0.943314	0.000649919
OPI73_22115	PA0802	-0.938221	0.0329048
OPI73_28225	PA5130	-0.928146	0.0356971
OPI73_00375	PA0070	-0.924891	0.00033076
OPI73_10850	lipA	-0.922113	0.00738874
OPI73_16485	PA1913	-0.91801	0.0116975
OPI73_01840	pfpI	-0.910819	0.00197382
OPI73_02615	PA0508	-0.904935	0.0200505
OPI73_21125	phnB	-0.90452	3.95435e-05
OPI73_30325	PA5470	-0.902739	0.0220966
OPI73_09215	PA3190	-0.902292	2.84319e-07
OPI73_21155	pqsA	-0.900967	9.71987e-06
OPI73_02985	rpsU	-0.895131	0.000433704
OPI73_30200	PA5445	-0.892968	0.00125699
OPI73_16005	liuE	-0.888799	0.000684203
OPI73_30775	atpC	-0.887087	4.91067e-07
OPI73_21145	pqsC	-0.87873	2.51798e-05
OPI73_09235	oprB	-0.873626	4.93824e-05
OPI73_23805	PA4435	-0.869699	0.000236209
OPI73_24130	PA4500	-0.862193	0.0131977
OPI73_05980	PA3779	-0.858652	0.0330006
OPI73_08905	PA3250	-0.846034	0.0104116
OPI73_26145	dksA	-0.845667	3.54271e-07
OPI73_20680	flgK	-0.84309	0.0135724
OPI73_09230	PA3187	-0.842598	0.000147547
OPI73_27095	PA4908	-0.840196	0.0107565
OPI73_21295	oprD	-0.838831	8.93837e-06
OPI73_21140	pqsD	-0.837907	3.52319e-05
OPI73_11515	PA2747	-0.834327	8.20146e-07
OPI73_23470	icmP	-0.833507	2.51798e-05
OPI73_06460	PA3691	-0.832975	0.000187948
OPI73_18780	PA1324	-0.827839	0.00822817
OPI73_07075	mmsB	-0.827397	0.0458546
OPI73_02785	PA0541	-0.82462	0.00818461
OPI73_27955	PA5076	-0.823219	0.0045527
OPI73_04975	thiE	-0.820253	0.00913475
OPI73_20685	flgJ	-0.813967	0.0339782
OPI73_28260	PA5137	-0.812594	0.00224335
OPI73_18710	ggt	-0.803318	0.00824638
OPI73_25760	PA4671	-0.802762	7.30551e-06
OPI73_18160	sucD	-0.800396	2.59192e-05
OPI73_18630	PA1354	-0.793499	0.0307475
OPI73_26790	accB	-0.792963	0.00126408
OPI73_23685	murG	-0.786976	0.0105435
OPI73_18345	ccoN1	-0.784529	0.000684203
OPI73_03540	rpsH	-0.783992	1.19102e-07
OPI73_18165	sucC	-0.782497	5.69498e-05
OPI73_09225	PA3188	-0.77944	0.0340425
OPI73_06635	rpsB	-0.777619	0.000348582
OPI73_02815	PA0547	-0.776825	0.00259237
OPI73_26235	pnp	-0.76743	0.0046358
OPI73_23665	ftsA	-0.765081	0.000222116
OPI73_06465	PA3690	-0.76268	0.000153813
OPI73_23695	murD	-0.759549	0.0025122
OPI73_05765	secD	-0.756178	0.00862495
OPI73_07080	PA3568	-0.753531	0.00690724
OPI73_10120	psrA	-0.749911	3.91062e-05
OPI73_03710	pchD	-0.745979	0.000496824
OPI73_25390	glyA3	-0.743702	0.0267181
OPI73_15315	PA2143	-0.742795	0.0411855
OPI73_23710	murE	-0.741693	0.0016371
OPI73_04705	ppa	-0.735645	0.0261546
OPI73_06485	adk	-0.732877	0.00175885
OPI73_20055	PA1199	-0.729773	0.00918049
OPI73_16025	maiA	-0.728899	0.00172562
OPI73_26795	accC	-0.72528	0.000763992
OPI73_01975	thiG	-0.723911	0.0138813
OPI73_25595	PA4639	-0.719979	0.00333573
OPI73_28035	hutI	-0.718075	0.0371642
OPI73_23570	speA	-0.71428	0.000389895
OPI73_23690	ftsW	-0.70696	0.0167286
OPI73_06645	pyrH	-0.706628	0.00323154
OPI73_24035	mreB	-0.702404	0.0164837
OPI73_18205	gltA	-0.696326	0.00587837
OPI73_18715	ansB	-0.695128	0.00467399
OPI73_06640	tsf	-0.695079	0.000541357
OPI73_28030	hutG	-0.691935	0.0178718
OPI73_03545	rplF	-0.689491	0.00625188
OPI73_27225	rpsR	-0.688415	0.00307185
OPI73_06295	lasB	-0.68338	0.000479778
OPI73_03440	rpoC	-0.680243	0.000753457
OPI73_01850	mutM	-0.679996	0.022657
OPI73_10390	PA2953	-0.676871	0.0108943
OPI73_03740	PA4222	-0.671099	0.019088
OPI73_06185	rpsP	-0.668022	5.69498e-05
OPI73_02820	tktA	-0.667928	0.0445225
OPI73_20910	PA1041	-0.667904	2.89069e-05
OPI73_21780	mliC	-0.665709	0.00144185
OPI73_18690	PA1342	-0.662086	0.0135724
OPI73_03555	rpsE	-0.657543	0.000656787
OPI73_18360	ccoP1	-0.652389	0.000594079
OPI73_06280	PA3727	-0.651781	0.0300943
OPI73_25600	mqoB	-0.65028	0.0286964
OPI73_27230	rpsF	-0.648995	0.000313138
OPI73_05780	PA3818	-0.648676	0.0479312
OPI73_30855	rnpA	-0.647758	0.000793154
OPI73_23680	murC	-0.647449	0.00850281
OPI73_10175	nqrE	-0.645515	0.0324577
OPI73_03490	rpsS	-0.644029	0.00259354
OPI73_21080	PA1011	-0.643065	0.00424077
OPI73_28495	arcD	-0.641934	0.000512527
OPI73_00040	glyS	-0.640264	0.0192122
OPI73_03435	rpoB	-0.640164	0.000684203
OPI73_25550	PA4632	-0.63689	0.0389596
OPI73_23660	ftsZ	-0.635436	0.000512789
OPI73_16020	fahA	-0.634869	0.0357316
OPI73_26070	phuT	-0.633951	0.00632539
OPI73_10005	moaB2	-0.633265	0.00913475
OPI73_02180	PA0421	-0.625756	0.0264673
OPI73_10910	efp	-0.625627	0.000150619
OPI73_03695	pchA	-0.623947	0.00383921
OPI73_05920	oprC	-0.622856	0.0181749
OPI73_13435	PA2464	-0.61835	0.0195712
OPI73_29045	rnk	-0.615176	0.00175885
OPI73_06190	rimM	-0.613786	0.00460524
OPI73_04895	PA3992	-0.612769	0.0283787
OPI73_27215	rplI	-0.612432	0.000738727
OPI73_26100	PA4714	-0.610369	0.0112747
OPI73_27220	PA4933	-0.60901	0.00359334
OPI73_15045	hcnA	-0.608772	0.000139671
OPI73_15940	galU	-0.606417	0.0208015
OPI73_03475	rplD	-0.604694	0.00842603
OPI73_10405	PA2950	-0.603786	0.021052
OPI73_24210	PA4516	-0.603013	0.0355746
OPI73_04970	hemL	-0.596977	0.022657
OPI73_02840	pgk	-0.592557	0.0241188
OPI73_03580	rpsM	-0.589999	0.000753457
OPI73_16845	PA1842	-0.589797	0.00625188
OPI73_23705	murF	-0.589211	0.0389596
OPI73_28745	PA5217	-0.587519	0.00420386
OPI73_20875	PA1048	-0.587345	0.00266496
OPI73_06455	lptF	-0.586479	0.0362768
OPI73_04990	PA3973	-0.583531	0.021052
OPI73_17065	tig	-0.582734	0.00100583
OPI73_09115	PA3208	-0.581583	0.0244594
OPI73_03470	rplC	-0.579337	0.00238485
OPI73_06180	ffh	-0.578175	0.0329048
OPI73_03700	pchB	-0.577758	0.00913475
OPI73_27895	PA5064	-0.576906	0.0369713
OPI73_07070	mmsA	-0.576322	0.0325028
OPI73_22145	prpB	-0.573676	0.0266325
OPI73_13610	pvdS	-0.570246	0.0241188
OPI73_22165	prpD	-0.570099	0.0267181
OPI73_05865	PA3801	-0.569703	0.00420386
OPI73_03500	rpsC	-0.569152	0.00488255
OPI73_21135	pqsE	-0.568833	0.00628964
OPI73_04825	proA	-0.568527	0.0315918
OPI73_03420	rplA	-0.56809	0.00245495
OPI73_29460	dadA	-0.567932	0.00629505
OPI73_04915	PA3988	-0.564464	0.00460554
OPI73_22335	PA0760	-0.562807	0.00585774
OPI73_02190	pasP	-0.55905	0.0248729
OPI73_03525	rplX	-0.558064	0.00300725
OPI73_15040	hcnB	-0.554925	0.00422747
OPI73_20265	PA1157	-0.553225	0.0445225
OPI73_21095	bcp	-0.553189	0.0280794
OPI73_05255	PA3921	-0.551963	0.0327925
OPI73_29440	cycB	-0.55125	0.00186199
OPI73_03395	tufB	-0.550731	0.00719917
OPI73_07450	pheC	-0.54136	0.0325028
OPI73_04485	PA4075	-0.539744	0.00907427
OPI73_03450	rpsG	-0.537508	0.0163157
OPI73_03480	rplW	-0.537402	0.0286964
OPI73_05775	PA3819	-0.536736	0.000512527
OPI73_29865	gbdR	-0.536039	0.0307475
OPI73_03720	pchE	-0.535999	0.022987
OPI73_22135	pmtA	-0.534303	0.0413158
OPI73_10130	PA3004	-0.531884	0.0200505
OPI73_03430	rplL	-0.528118	0.000283742
OPI73_10080	faoA	-0.528048	0.0329048
OPI73_06200	rplS	-0.519994	0.0114031
OPI73_03730	pchG	-0.519832	0.0454585
OPI73_10195	sth	-0.518536	0.0236319
OPI73_03495	rplV	-0.51817	0.00337983
OPI73_11930	PA2667	-0.513217	0.0340425
OPI73_27120	PA4913	-0.511269	0.0329048
OPI73_03590	rpsD	-0.511144	0.0127267
OPI73_11110	PA2813	-0.511075	0.0161211
OPI73_03505	rplP	-0.510555	0.0283267
OPI73_03485	rplB	-0.509471	0.0283267
OPI73_05835	ndk	-0.504574	0.00665692
OPI73_29520	rpmB	-0.504002	0.0197631
OPI73_18170	lpdG	-0.50219	0.0106455
OPI73_03760	PA4218	-0.501472	0.0371554
OPI73_25220	PA4570	-0.499169	0.0259208
OPI73_30420	cc4	-0.496693	0.018656
OPI73_20255	PA1159	-0.495304	0.0357316
OPI73_09330	serC	-0.495006	0.0413158
OPI73_21785	aroP2	-0.494831	0.021052
OPI73_08645	PA3295	-0.494082	0.0259208
OPI73_18350	ccoO1	-0.493891	0.0318098
OPI73_25705	pagL	-0.491905	0.0131761
OPI73_08835	PA3262	-0.491158	0.0234687
OPI73_07300	argG	-0.4883	0.0412496
OPI73_03550	rplR	-0.488122	0.0264429
OPI73_03565	rplO	-0.483628	0.0490146
OPI73_09915	PA3046	-0.483065	0.0340425
OPI73_25205	rpmA	-0.481006	0.00422747
OPI73_03260	PA0653	-0.477954	0.0338934
OPI73_23790	rpsI	-0.476558	0.018656
OPI73_22155	PA0794	-0.475763	0.0391006
OPI73_03595	rpoA	-0.474499	0.0244679
OPI73_06025	guaB	-0.473843	0.0441725
OPI73_03570	secY	-0.47309	0.0156047
OPI73_08930	minE	-0.47294	0.0333407
OPI73_02200	mexA	-0.47118	0.0188263
OPI73_21265	pmpR	-0.469257	0.0092278
OPI73_03535	rpsN	-0.466916	0.0108943
OPI73_23980	fumC1	-0.463372	0.0324577
OPI73_06740	eno	-0.458287	0.0348343
OPI73_23730	PA4421	-0.457041	0.019088
OPI73_03445	rpsL	-0.45675	0.00364944
OPI73_01630	PA0315	-0.456158	0.0116652
OPI73_28780	pepP	-0.454576	0.0292804
OPI73_03705	pchC	-0.45309	0.0477624
OPI73_22300	mucD	-0.449241	0.0415262
OPI73_23775	PA4429	-0.44605	0.0111176
OPI73_10395	etfB	-0.443195	0.0497347
OPI73_01950	rpoH	-0.442365	0.00452468
OPI73_03415	rplK	-0.439507	0.041769
OPI73_03530	rplE	-0.43017	0.0117353
OPI73_26260	nusA	-0.424307	0.0436255
OPI73_21680	acsA	-0.423853	0.0498736
OPI73_23840	cysN	-0.418937	0.0458758
OPI73_03425	rplJ	-0.408278	0.0373163
OPI73_24105	PA4495	-0.407634	0.0443245
OPI73_21085	dapA	-0.400264	0.0445225
OPI73_03465	rpsJ	-0.397803	0.0342582
OPI73_03410	nusG	-0.391967	0.0276694
OPI73_14785	lpdV	-0.391817	0.0283787
OPI73_10145	PA3001	-0.391442	0.0349802
OPI73_25210	rplU	-0.378012	0.0416818
OPI73_23655	lpxC	-0.361508	0.0301013
OPI73_15035	hcnC	-0.341152	0.0478958
OPI73_08370	PA3348	0.34031	0.0453826
OPI73_12910	PA2566	0.363023	0.0273227
OPI73_01530	spuI	0.368631	0.0449857
OPI73_27420	aspP	0.368829	0.0478958
OPI73_09975	PA3034	0.369384	0.0454585
OPI73_02675	nirQ	0.37033	0.0436255
OPI73_28790	PA5226	0.371032	0.0441725
OPI73_08350	PA3352	0.378366	0.0439996
OPI73_29140	#N/A	0.384402	0.0283267
OPI73_10890	PA2854	0.384892	0.0297741
OPI73_18250	PA1572	0.388651	0.0209721
OPI73_24245	PA4523	0.400191	0.0340425
OPI73_02010	PA0388	0.400411	0.0305416
OPI73_07435	rhlB	0.402711	0.0153592
OPI73_00525	PA0100	0.405468	0.0490146
OPI73_17325	PA1753	0.406216	0.0305416
OPI73_08010	PA3417	0.412004	0.0441725
OPI73_17380	PA1742	0.415398	0.0289407
OPI73_18865	PA1307	0.416328	0.049328
OPI73_06145	PA3753	0.417103	0.011364
OPI73_11455	PA2754	0.418436	0.0329048
OPI73_08005	ldh	0.418444	0.0267354
OPI73_08575	PA3307	0.422547	0.0430442
OPI73_11405	PA2762	0.424252	0.0329048
OPI73_24490	#N/A	0.425704	0.0247175
OPI73_25420	PA4608	0.427578	0.0286964
OPI73_01905	#N/A	0.427883	0.0310978
OPI73_16695	lasA	0.42903	0.0233647
OPI73_18330	ccoO2	0.43044	0.0233155
OPI73_08345	PA3353	0.431819	0.0310978
OPI73_07535	PA3458	0.433787	0.0485486
OPI73_17055	clpX	0.434097	0.00625188
OPI73_21945	ackA	0.439406	0.0245696
OPI73_12250	PA2605	0.444088	0.0244679
OPI73_17050	lon	0.446478	0.00466981
OPI73_30725	PA4191	0.446537	0.0316286
OPI73_18340	ccoP2	0.449577	0.0143712
OPI73_25055	xerD	0.453415	0.0362398
OPI73_02805	PA0545	0.45547	0.0445225
OPI73_20100	PA1190	0.457739	0.00625188
OPI73_30745	PA0147	0.459071	0.0209971
OPI73_30445	thrB	0.459172	0.0226321
OPI73_18915	PA1297	0.459641	0.0175327
OPI73_29480	lrp	0.460916	0.0401903
OPI73_29670	PA5346	0.46103	0.00862495
OPI73_06800	PA3623	0.462441	0.00285189
OPI73_09150	PA3201	0.467183	0.0163157
OPI73_01500	PA0290	0.473205	0.0249262
OPI73_11180	PA2799	0.47576	0.0226321
OPI73_14510	ambB	0.475986	0.0276554
OPI73_11800	PA2692	0.476959	0.0283787
OPI73_09995	PA3031	0.479155	0.00850281
OPI73_29560	PA5324	0.481707	0.0315918
OPI73_06310	nalC	0.482796	0.0168467
OPI73_29120	glnK	0.488407	0.00111789
OPI73_19220	PA1464	0.489903	0.0224827
OPI73_23460	PA4368	0.490586	0.0389596
OPI73_24480	#N/A	0.493963	0.00670983
OPI73_18395	PA1545	0.49871	0.00831563
OPI73_17245	PA1769	0.499381	0.0371554
OPI73_18910	PA1298	0.499403	0.0329048
OPI73_26905	PA4870	0.504802	0.0469135
OPI73_23955	PA4465	0.505413	0.0189863
OPI73_25310	ccpR	0.506401	0.0319311
OPI73_30610	PA5527	0.506985	0.0102721
OPI73_16730	PA1865	0.507004	0.0248003
OPI73_16800	PA1851	0.507422	0.0318098
OPI73_30430	PA5492	0.50745	0.0226321
OPI73_27305	PA4948	0.511344	0.0390282
OPI73_30740	#N/A	0.518556	0.0104116
OPI73_06240	PA3734	0.520222	0.0222363
OPI73_08020	PA3415	0.520654	0.0104116
OPI73_01535	spuA	0.52444	0.0283787
OPI73_03230	PA0647	0.524662	0.0301013
OPI73_22050	PA0815	0.525447	0.0471204
OPI73_30735	#N/A	0.525871	0.00384539
OPI73_24485	#N/A	0.528272	0.0335798
OPI73_17345	PA1749	0.529132	0.0262807
OPI73_12645	#N/A	0.534155	0.0163989
OPI73_11435	PA2756	0.539365	0.0003733
OPI73_13770	#N/A	0.540229	0.0419227
OPI73_09410	wbpL	0.540835	0.00454652
OPI73_13775	#N/A	0.544267	0.000157799
OPI73_03045	PA0591	0.545205	0.0073588
OPI73_12900	PA2567	0.546113	0.00230423
OPI73_23455	bifA	0.548216	0.0297261
OPI73_28110	blc	0.549177	0.0321102
OPI73_02345	PA0456	0.549996	0.0208128
OPI73_28935	#N/A	0.551139	0.0104804
OPI73_12120	PA2631	0.554104	0.00163658
OPI73_24315	PA4535	0.554523	0.00690235
OPI73_15880	PA2035	0.555487	0.0283267
OPI73_29020	PA5269	0.557238	0.00089322
OPI73_23410	PA4359	0.558374	0.0349802
OPI73_06210	PA3740	0.560016	0.013359
OPI73_11520	#N/A	0.561531	0.0344009
OPI73_19410	bdlA	0.565422	0.0372436
OPI73_01540	spuB	0.565685	0.00440116
OPI73_17735	PA1672	0.567052	0.0158862
OPI73_22025	#N/A	0.569105	0.0371642
OPI73_21160	ogt	0.569511	0.008305
OPI73_15550	PA2100	0.572986	0.0218564
OPI73_08015	PA3416	0.573251	0.00134642
OPI73_25245	PA4575	0.573447	0.00523347
OPI73_14880	pslA	0.577997	0.0276631
OPI73_29470	PA5306	0.578713	0.0418113
OPI73_17820	PA1656	0.578814	0.0107372
OPI73_26585	selB	0.581209	0.0376903
OPI73_18920	PA1296	0.582331	0.0158862
OPI73_18370	PA1550	0.582953	0.00281052
OPI73_27290	miaA	0.583521	0.0322434
OPI73_17290	PA1760	0.587321	0.00340536
OPI73_12115	PA2632	0.590252	0.0324577
OPI73_23945	PA4463	0.590396	0.000845389
OPI73_17295	PA1759	0.596639	0.00119111
OPI73_26590	selA	0.600846	0.00775557
OPI73_08175	PA3386	0.601129	0.0324577
OPI73_00925	#N/A	0.605345	0.0310978
OPI73_28750	PA5218	0.609991	0.0283267
OPI73_12185	PA2618	0.612271	0.0376012
OPI73_02420	PA0469	0.612318	0.000541357
OPI73_23375	PA4352	0.61442	0.00217482
OPI73_16070	dhcR	0.621338	0.00850281
OPI73_25880	PA4677	0.623814	0.0226321
OPI73_01085	mdcA	0.624762	0.022657
OPI73_12435	pqsH	0.626079	0.000578167
OPI73_08180	amrZ	0.62672	0.00235458
OPI73_28820	PA5230	0.627889	0.0139163
OPI73_18660	PA1348	0.630549	0.0012692
OPI73_01430	PA0276	0.630566	0.00859063
OPI73_14530	PA2301	0.633701	0.00542037
OPI73_03035	PA0589	0.635406	0.023511
OPI73_14515	ambC	0.638137	0.00302632
OPI73_07945	PA3430	0.641795	0.0158862
OPI73_27710	PA5027	0.647059	0.000201211
OPI73_21940	#N/A	0.64718	0.022657
OPI73_24785	xerD	0.648678	0.0391269
OPI73_25325	pra	0.656585	0.0416352
OPI73_23235	PA4324	0.664095	0.000202638
OPI73_16350	PA1943	0.669014	0.0168467
OPI73_06140	PA3754	0.676014	0.000187948
OPI73_30055	soxA	0.678158	0.0106455
OPI73_30275	PA5460	0.683218	0.0362398
OPI73_01120	PA0215	0.683331	0.0430442
OPI73_10695	atuH	0.683992	0.0286964
OPI73_12940	PA2560	0.687696	0.00651145
OPI73_07845	PA3450	0.688192	0.0340379
OPI73_17450	PA1728	0.697897	0.000178118
OPI73_12915	PA2565	0.702828	4.17765e-07
OPI73_18365	PA1551	0.707067	1.51115e-05
OPI73_19795	aprE	0.70722	0.0371642
OPI73_30045	soxB	0.71018	0.00665692
OPI73_14525	ambE	0.718452	6.23474e-05
OPI73_11245	PA2788	0.720705	5.42173e-06
OPI73_19785	aprA	0.726395	0.0012692
OPI73_14520	ambD	0.729817	0.000684203
OPI73_24225	speC	0.732084	0.000863465
OPI73_25540	PA4630	0.733535	7.76128e-06
OPI73_30005	PA5408	0.739138	0.00012691
OPI73_23950	ptsN	0.739452	0.000512789
OPI73_01110	PA0213	0.741875	0.00559698
OPI73_01890	PA0365	0.742068	0.040604
OPI73_01100	mdcD	0.742267	0.00389688
OPI73_02325	PA0452	0.745944	0.00150488
OPI73_04465	PA4079	0.750628	8.20146e-07
OPI73_17210	sigX	0.753671	7.08319e-05
OPI73_24290	PA4530	0.758712	0.0484662
OPI73_10745	PA2883	0.76477	0.00698954
OPI73_26770	PA4843	0.764787	6.83016e-06
OPI73_15745	PA2062	0.76612	0.000139671
OPI73_12920	PA2564	0.767039	3.86165e-09
OPI73_11390	#N/A	0.769403	0.00107726
OPI73_15585	PA2093	0.770711	0.0335798
OPI73_22605	#N/A	0.773661	0.0371554
OPI73_11030	PA2827	0.780459	1.24503e-05
OPI73_15850	PA2041	0.782646	0.00298009
OPI73_01115	PA0214	0.785238	0.0159508
OPI73_24525	#N/A	0.785775	1.3894e-06
OPI73_00290	PA0052	0.787359	0.0131761
OPI73_10475	PA2937	0.787896	1.50256e-05
OPI73_23545	PA4384	0.795911	0.00866733
OPI73_13450	PA2458	0.798384	0.0283787
OPI73_30050	soxD	0.802559	0.0346099
OPI73_11255	PA2786	0.803149	0.0213081
OPI73_20020	PA1206	0.807184	0.0153399
OPI73_20525	PA1106	0.813343	5.50215e-05
OPI73_15905	PA2030	0.816017	7.45416e-10
OPI73_15900	PA2031	0.82864	1.72572e-10
OPI73_06605	PA3662	0.829765	2.85052e-06
OPI73_18210	PA1579	0.833408	4.92504e-08
OPI73_01105	mdcE	0.834396	0.000669168
OPI73_27135	PA4916	0.835155	4.11014e-06
OPI73_30460	PA5498	0.837627	3.45543e-05
OPI73_30010	PA5409	0.840448	2.48296e-09
OPI73_30070	fdhA	0.844119	1.66371e-06
OPI73_19790	aprF	0.845192	0.0366234
OPI73_30470	znuC	0.878645	2.312e-07
OPI73_30040	glyA1	0.891102	0.000562964
OPI73_00680	PA0131	0.903398	0.0244594
OPI73_22755	PA0713	0.909247	0.00031559
OPI73_00675	PA0130	0.916659	0.000578167
OPI73_22600	#N/A	0.928004	0.00235458
OPI73_11420	PA2759	0.947245	0.00822817
OPI73_28560	PA5181	0.957527	0.00280474
OPI73_30465	np20	0.962515	1.97109e-11
OPI73_30060	soxG	0.968542	0.000425791
OPI73_29675	PA5347	0.972354	6.591e-08
OPI73_14565	PA2294	0.973084	0.0307475
OPI73_27140	PA4917	0.978602	5.3989e-07
OPI73_02415	PA0468	0.988716	3.4098e-07
OPI73_04470	PA4078	0.991883	1.08204e-09
OPI73_01090	PA0209	0.991993	0.000215445
OPI73_19805	PA1245	0.995282	8.75654e-06
OPI73_11400	PA2763	0.99575	0.0290679
OPI73_22575	#N/A	1.00567	0.0373163
OPI73_02410	PA0467	1.00878	0.000143479
OPI73_21920	PA0840	1.01359	0.00125699
OPI73_22225	PA0781	1.0206	0.0244679
OPI73_17170	PA1784	1.02186	0.000167478
OPI73_22590	#N/A	1.02405	0.00822817
OPI73_30655	PA5536	1.046	0.0421119
OPI73_05260	PA3920	1.04816	0.000875541
OPI73_13495	PA2448	1.07902	1.50256e-05
OPI73_02255	PA0436	1.08507	1.75256e-12
OPI73_22595	#N/A	1.09002	0.00136502
OPI73_26735	PA4836	1.13425	0.00853991
OPI73_06915	PA3600	1.14248	0.000329364
OPI73_22580	#N/A	1.14894	0.00111789
OPI73_30065	purU2	1.15259	0.000753457
OPI73_13625	#N/A	1.17085	2.42714e-09
OPI73_01895	PA0366	1.20324	1.04034e-07
OPI73_06910	PA3601	1.21709	1.50888e-11
OPI73_04550	PA4063	1.22114	0.00400603
OPI73_19005	PA1507	1.22824	0.0092278
OPI73_08305	lecB	1.25626	3.07696e-08
OPI73_05160	PA3940	1.25783	7.16883e-10
OPI73_14570	PA2293	1.28272	0.00420386
OPI73_14550	PA2297	1.33156	3.77242e-05
OPI73_00685	PA0132	1.38124	1.25054e-08
OPI73_12885	lecA	1.38247	6.2421e-08
OPI73_07325	PA3520	1.38986	3.0062e-18
OPI73_07330	#N/A	1.40699	8.15555e-08
OPI73_02935	PA0572	1.41019	0.00230423
OPI73_01395	PA0269	1.41638	2.84265e-15
OPI73_01405	PA0271	1.49618	6.98124e-19
OPI73_12430	PA2588	1.51684	1.24589e-25
OPI73_21925	PA0839	1.52814	1.20521e-05
OPI73_01400	PA0270	1.5772	6.87211e-22
OPI73_26740	PA4837	1.58642	3.83715e-06
OPI73_16735	PA1864	1.61617	0.000938144
OPI73_14545	PA2298	1.64978	3.33352e-16
OPI73_14540	PA2299	1.73253	4.02393e-15
OPI73_14535	chiC	2.4037	3.31136e-65
