# Supplementary material for: The nucleoid-associated protein subunit HupA positively regulates the Pqs system and pyocyanin production in Pseudomonas aeruginosa
Source: Appl Environ Microbiol. 2026 Mar 9;92(4):e02425-25. doi: 10.1128/aem.02425-25 (PMC13101494; doi:10.1128/aem.02425-25)
Supplement: Table S3 — Bacterial strains, plasmids, and primers used in this study. [file aem.02425-25-s0004.xlsx]

## Sheet: Sheet1
Table S3. Bacterial strains, plasmids, and primers used in this study
1. Strains
Name	Description	Source
DH5α	E. coli strain used for plasmid construction and propagation	Lab collection
SM10	E. coli strain used for plasmid conjugation	Lab collection
BL21(DE3)	E. coli strain used for protein expression	Lab collection
PAO1	P. aeruginosa PAO1 wild-type strain from lab collection (BioSample accession number: SAMN17838932)	Lab collection
PA_HN008	P. aeruginosa strain isolated from a urinary tract infection at Guangdong Women and Children Hospital (Guangzhou, China)	This study
PA5348::Tn	P. aeruginosa PA_HN008 carrying the transposon mutation of PA5348 gene insertion	This study
PA5348::Tn (PA5348)	P. aeruginosa PA_HN008 PA5348::Tn carrying the complemented PA5348 gene	This study
ΔrhlI	P. aeruginosa PA_HN008 with the deletion of the rhlI gene	This study
ΔpqsA	P. aeruginosa PA_HN008 with the deletion of the pqsA gene	This study
ΔhupA	P. aeruginosa PA_HN008 with the deletion of the hupA gene	This study
ΔhupA(hupA)	P. aeruginosa PA_HN008 ΔhupA carrying the complemented hupA gene	This study
ΔhupAΔhupB	P. aeruginosa PA_HN008 with the deletion of the hupA and hupB genes	This study
ΔhupAΔhupB(hupA)	P. aeruginosa PA_HN008 ΔhupAΔhupB carrying the complemented hupA gene	This study
2. Plasmids
Name	Description	Source
mini-CTX-lacZ	Chromosomal integrative vector for homologous gene expression and promoter activity assay	Lab collection
CTX-phzA1-lux	mini-CTX-lux carries the phzA1 promoter	This study
CTX-phzA2-lux	mini-CTX-lux carries the phzA2 promoter	This study
CTX-hupA-lacZ	mini-CTX-lacZ carries the hupA gene and its promoter	This study
pK18-hupA	For hupA deletion	This study
pK18-hupB	For hupB deletion	This study
pK18-rhlI	For rhlI deletion	This study
pK18-pqsA	For pqsA deletion	This study
pUCP18-pqsE	For pqsE overexpression	This study
pRK2013	Helper plasmid for tri-parental matting	Lab collection
pBT20	For transposon mutagenesis	Lab collection
3. Primer sequences
Name	Sequence (5' to 3')	Description
rhlI-pk18-F1	GAGCTCGGTACCCGGGGATCCGGCGCGCGACCAGCAGAA	Amplify the homologous sequences for rhlI deletion
rhlI-pk18-R1	AACGGCTGACGACCGACCAAGTCCCCGTGTCGT
rhlI-pk18-F2	TTGGTCGGTCGTCAGCCGTTTCGC
rhlI-pk18-R2	ACGACGGCCAGTGCCAAGCTTTGCGGATGCACGGCGCAG
rhlI-veri-F	GCAATGAGGAATGACGGAGG	Verify the deletion of rhlI
rhlI-veri-R	ATTCGAGCCAGTGCTCCATG
pqsA-pK18-F1	GAGCTCGGTACCCGGGGATCCAGCCTGCAAATGGCAGGC	Amplify the homologous sequences for pqsAdeletion
pqsA-pK18-R1	ACAGCCTGAAGACAGAACGTTCCCTCTTCAGC
pqsA-pK18-F2	ACGTTCTGTCTTCAGGCTGTGGGGGTGAA
pqsA-pK18-R2	ACGACGGCCAGTGCCAAGCTTCCATGCCGAACGGATCGA
pqsA-veri-F	CGGTACCTTGGAAGTCGAGCG	Verify the deletion of pqsA
pqsA-veri-R	TGCCGAACGGATCGAAGCTG
hupB-pK18-F1	GAGCTCGGTACCCGGGGATCCGGGCTGGCCTGGACCCAG	Amplify the homologous sequences for hupB deletion
hupB-pK18-R1	AAAAGACGCTCTAAGTCCCCTTATTTCTGTTGAGTA
hupB-pK18-F2	GGGGACTTAGAGCGTCTTTTTGGACTCGATCTAC
hupB-pK18-R2	ACGACGGCCAGTGCCAAGCTTGACGAAACCGGTGCCCGC
hupB-veri-F	ATTGCGCTGCAATACGCCCC	Verify the deletion of hupB
hupB-veri-R	TCGTTCTCCTGTCGCTGACC
hupA-pK18-F1	GAGCTCGGTACCCGGGGATCCCCGGCCGCGGCGAAGGCC	Amplify the homologous sequences for hupA deletion
hupA-pK18-R1	GAGTTGCCTCTTTGACGGTTTGT
hupA-pK18-F2	AACCGTCAAAGAGGCAACTCCGCCGAGAGCCCGGAGT
hupA-pK18-R2	ACGACGGCCAGTGCCAAGCTTCTTCGGCTTGAGGTACTTCACC
hupA-veri-F	GAATTCGCCAACGACCTCTC	Verify the deletion of hupA
hupA-veri-F	GCGAAACGCACTACCGAAAG
pK18-veri-F	TGCTTCCGGCTCGTATGTTG	Verify the deletion plasmid construction of pK18mobsacB
pK18-veri-R	GCGAAAGGGGGATGTGCTG
phzA1-promoter-F	CTATAGGGCGAATTGGGTACCCCTGTTCCAGAGCCTTTTCC	Amplify the phzA1 promoter
phzA1-promoter-R	CTAAAGAAGAATTGGGGATCCTTCCCTGTACCGCTGACCGT
phzA2-promoter-F	CTATAGGGCGAATTGGGTACCTCGGCCTGCTCAACTGAATC	Amplify the phzA2 promoter
phzA2-promoter-R	CTAAAGAAGAATTGGGGATCCGGTGCGAATCTCCGCCAG
CTX-lux-veri-F	CGCGCGTAATACGACTCACTA	Verify the promoter construction in mini-CTX-promoter-lux
CTX-lux-veri-R	GCAATCTAATTTTTACCGGCAG
hupA-CTX-F	CTATAGGGCGAATTGGGTACCCTCTATGTGATGCCGCTGATGG	Amplify the hupA gene from PA_HN008
hupA-CTX-R	ATCGCTAGTTAGTTAGGATCCTCAGTTGACCGCGTCGCG
CTX-lacZ-veri-F	CGCGCGTAATACGACTCACTA	Verify the construction of genes in mini-CTX-lacZ
CTX-lacZ-veri-R	GAATCCGTAATCATGGTCATAG
Rnd1-ARB-1	GGCCACGCGTCGACTAGTACNNNNNNNNNNAGAG	Determine the transposon insertion site
Rnd1-ARB-2	GGCCACGCGTCGACTAGTACNNNNNNNNNNACGCC
Rnd1-TnM	TATAATGTGTGGAATTGTGAGCGG
Rnd2-ARB	GGCCACGCGTCGACTAGTAC
Rnd2-TnM	ACAGGAAACAGGACTCTAGAGG
Seq-Primer	CACCCAGCTTTCTTGTACAC
hupA-pGEX-F	TTCCAGGGGCCCCTGGGATCCATGCGTAAACCAGAACTAGCCG	Amplify the hupA gene from PA_HN008
hupA-pGEX-R	GTCACGATGCGGCCGCTCGAGTCAGTTGACCGCGTCGCG
pGEX-veri-F	GCGACCATCCTCCAAAATC	Verify the construction of genes in pGEX-6P-1
pGEX-veri-R	AGGTTTTCACCGTCATCACC
pUCP18-pqsE-F	GAGCTCGGTACCCGGGGATCCATGTTGAGGCTTTCGGCTCC	Amplify the pqsE gene for overexpression
pUCP18-pqsE-R	ACGACGGCCAGTGCCAAGCTTTCAGTCCAGAGGCAGCGC
PpqsA-F	CGAGCGCCTCGAACTGTGAG	For EMSA
PpqsA-R	AACCTCGGTCAGGTTGGCCA
PpqsR-F	ATCGAACCGGAGGCGATGAC
PpqsR-F	CTCCACGACCGAACACGACA
PphzA1-F	CCAGGGATGCTGGCTATTT
PphzA1-R	TGACCGTTCATGCGCCGCCT
PphzA2-F	TTTCCGGGCGCCTGGCAAAC
PphzA2-R	ACTCTCGCATGGTGCGAATC
PrecA-F	CTCGCCGGAAAAGCCGGTA
PrecA-R	CGTCCATTGAAGTCCTCGCG
lasI-RT-F	GGCGCGAAGAGTTCGATAAA	For qPCR
lasI-RT-R	CCATCTCGTCGATGACACTAAC
rhlI-RT-F	TACCTGTGCAGCGAAACC
rhlI-RT-R	GCAGGCTGGACCAGAATATC
rhlR-RT-F	GGCTTCGATTACTACGCCTATG
rhlR-RT-R	CCGTAGTTCTGCATCTGGTATC
rhlA-RT-F	CGAGACCGTCGGCAAATAC
rhlA-RT-R	GCACCTGGTCGATGTGAAA
pqsA-RT-F	CCCTTTGCTCGACGATTTCT
pqsA-RT-R	GTGGAACCCGAGGTGTATTG
pqsR-RT-F	GCTTCGCCTGATCCCTTA
pqsR-RT-R	CGGACCCTTGTTGAGATTGA
pqsE-RT-F	GGGATGCCGAATTGGTTTG
pqsE-RT-R	CAGTGGTCGTAGTGCTTGT
phzB1-RT-F	CACCGTCGAGAAGTACATGAATA
phzB1-RT-R	CGGTATCGGTGGTCCATAAA
phzA2-RT-F	CGAGAACCACTACATCCATTCC
phzA2-RT-R	CTATTCCCAATGCACGCAATTT
recA-RT-F	CAACTGCCTGGTCATCTTCATC
recA-RT-R	CGTAGAACTTCAGTGCGTTACC
